# Supplementary material for: Effects of miR-306 Perturbation on Life Parameters in the English Grain Aphid, Sitobion avenae (Homoptera: Aphididae)
Source: Int J Mol Sci. 2024 May 23;25(11):5680. doi: 10.3390/ijms25115680 (PMC11171923; doi:10.3390/ijms25115680)
Supplement: Supplementary file 1 [file ijms-25-05680-s001.zip]

Archive with 1 entries (1 files):
- ijms-3005960-supplementary.pdf
